# Supplementary material for: Percutaneous Coronary Intervention Outcomes in Patients with Liver Cirrhosis: A Systematic Review and Meta-Analysis
Source: J Cardiovasc Dev Dis. 2023 Feb 21;10(3):92. doi: 10.3390/jcdd10030092 (PMC10059068; doi:10.3390/jcdd10030092)
Supplement: Supplementary file 1 [file jcdd-10-00092-s001.zip]

Archive with 1 entries (1 files):
- jcdd-2165927-supplementary.pdf
